# Supplementary material for: Vasorelaxant Activity of Salvia hispanica L.: Involvement of the Nitric Oxide Pathway in Its Pharmacological Mechanism
Source: Molecules. 2023 Aug 24;28(17):6225. doi: 10.3390/molecules28176225 (PMC10488739; doi:10.3390/molecules28176225)
Supplement: Supplementary file 1 [file molecules-28-06225-s001.zip]

Archive with 1 entries (1 files):
- molecules-2501082-supplementary.pdf
